# Supplementary material for: A New Species of the Genus Takydromus (Squamata: Lacertidae) from Northeastern Guangxi, China
Source: Animals (Basel). 2024 May 7;14(10):1402. doi: 10.3390/ani14101402 (PMC11117235; doi:10.3390/ani14101402)
Supplement: Supplementary file 1 [file animals-14-01402-s001.zip]

Archive with 1 entries (1 files):
- animals-2986810-supplementary.xlsx
