# Supplementary material for: A New Species of the Genus Takydromus (Squamata: Lacertidae) from Northeastern Guangxi, China
Source: Animals (Basel). 2024 May 7;14(10):1402. doi: 10.3390/ani14101402 (PMC11117235; doi:10.3390/ani14101402)
Supplement: Supplementary file 1 [file animals-14-01402-s001.zip › animals-2986810-supplementary.xlsx]

## Sheet: Table S1
Table S1. The mensural morphological data of 10 specimens of Takydromus guilinensis sp. nov. All mass units are in g, and length units in mm.
Number	WZU 20160401 L	WZU 20160402 L	WZU 20160403 L	WZU 20160404 L	WZU 20160405 L	WZU 20160406 L	WZU 20160407 L	WZU 20160408 L	WZU 20160409 L	WZU 20160410 L
Sex	Male	Male	Male	Male	Male	Female	Female	Female	Female	Female
Body mass (g)	1.251	1.529	1.3234	1.4339	1.4134	1.4785	1.3641	1.1023	1.5421	1.4493
Snout-vent length (mm)	45.74	46.72	39.42	39.64	39.54	52.35	47.15	42.93	46.55	42.78
Tail length (mm)	133.25	148.06	88.83	113.59	88.95	150.13	100.8	104.22	117.94	69.72
Head length (mm)	11.46	11.72	10.06	9.57	9.45	11.76	11.69	10.38	10.8	10.21
Head width (mm)	5.68	6.2	5.35	5.35	5.06	6.7	6.05	5.71	6.01	5.53
Head height (mm)	4.75	4.84	4.29	4.04	3.83	4.61	4.74	4.14	4.43	4.41
Skull length (mm)	11.77	12.12	10.41	9.89	9.81	12.42	12.02	11.07	11.03	10.58
Snout-eye length (mm)	8.22	8.34	6.67	6.21	6.29	8.64	8.67	7.57	7.63	7.28
Arm-leg length (mm)	21.15	21.94	17.46	16.81	18.3	23.79	22.05	20.44	23.95	21.65
Snout-arm length (mm)	16.86	18.48	15.89	15.47	14.91	17.97	16.67	17.56	16.29	15.07
Radius-ulna length (mm)	4.68	5.03	4.53	4.37	4.29	5.1	5.15	4.74	4.97	4.59
Hind-limb length (mm)	12.84	13.61	12.78	11.86	12.09	14.36	14.75	13.5	13.28	12.68
Tibia-fibula length (mm)	5.5	5.72	5.46	5.17	5.32	6.27	6.48	6.43	6.03	6.29
Length of 4th toe on hindlimb (mm)	5.75	7.99	6.97	6.5	6.47	8.17	8.53	6.4	7.2	6.48

## Sheet: Table S2
Table S2. The meristic morphological data of 10 specimens of Takydromus guilinensis sp. nov.
Number	WZU 20160401 L	WZU 20160402 L	WZU 20160403 L	WZU 20160404 L	WZU 20160405 L	WZU 20160406 L	WZU 20160407 L	WZU 20160408 L	WZU 20160409 L	WZU 20160410 L
Sex	Male	Male	Male	Male	Male	Female	Female	Female	Female	Female
Chin-shields	4	4	4	4	4	4	4	4	4	4
Femoral pores	2/2	2/2	2/2	2/2	2/2	3/3	3/3	2/3	2/3	2/2
Supralabials	6	6	6	6	6	6	6	6	6	6
Infralabials	5	5	6	5	6	6	5	6	5	5
Supraocular	5	5	5	4	5	5	4	5	5	4
Supraciliary	4	6	4	5	4	4	5	4	4	6
Supratemporals	2/4	3/4	4/4	4/4	3/4	4/5	4/4	3/4	2/3	3/4
Anterior dorsal scale rows	6	6	6	6	6	6	6	6	6	6
Posterior dorsal scale rows	6	6	6	6	6	6	6	6	6	6
Transverse rows of dorsal scales	7	7	7	7	7	7	7	7	7	7
Longitudinal rows of dorsal scales	36	34	32	34	32	32	34	32	36	36
Transverse rows of scales at the mid-body	31	33	28	29	29	27	31	29	31	33
Small flat and granular scales in a transverse row on flank at mid-body	12/12	12/14	10/10	12/12	12/10	10/10	12/12	12/10	12/12	12/14
Transverse rows of ventral scales	6	6	6	6	6	6	6	6	6	6
Longitudinal rows of ventral scales	21	21	20	22	21	22	22	21	21	22
Enlarged and keeled scale rows above ventral scales on flank	1	1	1	1	1	1	1	1	1	1
Caudal scale rows	12	12	12	12	12	12	12	12	12	12
Subdigital lamellae under the 4th finger	21/21	23/22	21/23	21/20	21/22	21/23	21/20	21/22	21/20	24/22
Subdigital lamellae under the 4th toe	25/24	27/28	27/27	27/28	27/25	27/27	27/28	27/26	26/24	28/28

## Sheet: Table S3
Table S3. Results of a principal components analysis on five Takydromus species including Takydromus guilinensis sp. nov. from the same clade based on 12 mensural variables.
	Factor loadings
	PC1	PC2
Snout-vent length	-0.966	0.213
Head length	-0.95	0.127
Head width	-0.949	-0.046
Head height	-0.956	-0.032
Skull length	-0.965	0.192
Snout-eye length	-0.259	0.956
Arm-leg length	-0.952	0.1
Snout-arm length	-0.975	0.047
Radius-ulna length	-0.913	-0.24
Hind-limb length	-0.846	-0.515
Tibia-fibula length	-0.935	-0.075
Length of 4th toe on hindlimb	-0.945	-0.108
Eigenvalues	9.826	1.367
Variance explained (%)	81.9	11.4
